# Supplementary material for: Thirteen Ovary-Enriched Genes Are Individually Not Essential for Female Fertility in Mice
Source: Cells. 2024 May 8;13(10):802. doi: 10.3390/cells13100802 (PMC11119756; doi:10.3390/cells13100802)
Supplement: Supplementary file 1 [file cells-13-00802-s001.zip]

Archive with 2 entries (2 files):
- Pham et al., Supplementary Figures_Revised.pdf
- Pham et al.,Supplementary Tables.pdf
